# Supplementary material for: A common neonicotinoid pesticide, thiamethoxam, impairs honey bee flight ability
Source: Sci Rep. 2017 Apr 26;7:1201. doi: 10.1038/s41598-017-01361-8 (PMC5430654; doi:10.1038/s41598-017-01361-8)
Supplement: Supplementary file 2 — Supplementary Dataset 1 [file 41598_2017_1361_MOESM2_ESM.xls]

## Sheet: S1. Acute exposure
Supplementary Table S1. Dataset of the acute exposure trial.
BeeID	Treatment group	Flight period	ColonyName	Flight Duration (s)	Flight Distance (m)	AvgVel (m/s)	MaxVel (m/s)	Log Duration	Log Distance
1	control	Before	6	2208.3	3029.12	1.3717	1.565	8.01603	7.69998
1	control	After	6	2580.98	4857.53	1.88205	2.018	8.48828	7.85592
2	treated	Before	7	1539.31	1834.61	1.19184	1.68402	7.51459	7.33909
2	treated	After	7	1941.02	2538.18	1.30765	1.61477	7.8392	7.57097
3	treated	Before	6	1327.38	2341.09	1.76369	1.959	7.75837	7.19096
3	treated	After	6	8943.05	16657.8	1.86265	1.95	9.72063	9.09863
4	control	Before	8	1715.1	2130.52	1.24221	1.65816	7.66412	7.44723
4	control	After	8	1613.92	1695.29	1.05042	1.30498	7.43561	7.38642
5	treated	Before	11	991.376	1159.18	1.16926	1.551	7.05546	6.89909
5	treated	After	11	1439.2	2537.33	1.76302	1.946	7.83887	7.27184
6	treated	Before	11	1583.24	1448.03	1.18181	1.18181	7.27796	7.36723
6	treated	After	11	3399.24	2522.2	1.18831	1.18831	7.83289	8.13131
7	treated	Before	7	1698.05	3319.44	1.95486	2.30373	8.10755	7.43723
7	treated	After	7	2169.34	3072.13	1.41616	1.67748	8.03013	7.68218
8	treated	Before	23	1352.81	2501.87	1.84939	2.06181	7.82479	7.20994
8	treated	After	23	1169.25	2415.68	2.06601	2.30373	7.78974	7.06412
9	treated	Before	24	2853.39	4277.43	1.49907	1.81492	8.36111	7.95626
9	treated	After	24	975.758	1388.85	1.42335	1.49464	7.23623	6.88321
10	treated	Before	11	591.324	576.283	0.974563	1.067	6.3566	6.38236
10	treated	After	11	759.135	961.247	1.26624	1.516	6.86823	6.63218
11	treated	Before	7	1409.02	1785	1.26684	1.98598	7.48717	7.25065
11	treated	After	7	773.063	810.126	1.04794	1.69061	6.69719	6.65036
12	control	Before	7	465.332	842.933	1.81147	1.99055	6.73689	6.14275
12	control	After	7	1346.09	2408.33	1.78913	2.08671	7.78669	7.20496
13	treated	Before	7	815.242	1290.17	1.58256	1.842	7.16253	6.70349
13	treated	After	7	1801.76	3025.34	1.6791	1.89452	8.01478	7.49652
14	control	Before	7	507.592	752.555	1.4826	1.68074	6.62347	6.22968
14	control	After	7	1782.99	2530.82	1.41943	1.6424	7.8363	7.48605
15	treated	Before	12	209.135	347.161	1.65998	2.267	5.84979	5.34298
15	treated	After	12	1804.45	2354.23	1.30468	1.615	7.76397	7.49801
16	treated	Before	7	5390.06	9466.35	1.75626	2.06181	9.1555	8.59231
16	treated	After	7	5806.69	8107.7	1.39627	1.51828	9.00057	8.66677
17	control	Before	8	1194.99	1793.35	1.50073	1.67422	7.49184	7.08589
17	control	After	8	1745.62	2467.34	1.41344	1.65182	7.81089	7.46487
18	treated	Before	1	606.214	838.708	1.38352	1.62083	6.73186	6.40723
18	treated	After	1	1111.16	2167.1	1.9503	2.17607	7.68115	7.01316
19	control	Before	12	356.32	418.787	1.17531	1.6873	6.03736	5.87583
19	control	After	12	145.864	119.501	0.819264	1.41623	4.78333	4.98267
20	treated	Before	6	1325.34	2111.72	1.59335	1.7175	7.65526	7.18942
20	treated	After	6	3193.83	4897.25	1.53335	1.7667	8.49643	8.06898
21	treated	Before	8	456.974	582.209	1.27405	1.49464	6.36683	6.12463
21	treated	After	8	1085.07	1337.66	1.23278	1.31492	7.19867	6.9894
22	control	Before	6	1513.25	1801.72	1.19063	1.7776	7.4965	7.32202
22	control	After	6	972.439	2043.76	2.10169	2.3286	7.62255	6.87981
23	control	Before	1	344.452	504.553	1.4648	2.04716	6.22367	5.84195
23	control	After	1	297.642	462.237	1.553	1.86185	6.13608	5.69589
24	treated	Before	3	1697.55	2752.66	1.62155	1.94572	7.92032	7.43694
24	treated	After	3	1388.72	2743.79	1.97576	2.16516	7.91709	7.23614
25	control	Before	12	397.557	624.195	1.57008	1.83418	6.43646	5.98534
25	control	After	12	115.047	183.385	1.594	1.842	5.21159	4.74534
26	treated	Before	6	1221.9	1897.54	1.55293	1.7739	7.54831	7.10817
26	treated	After	6	5583.96	7303.59	1.30796	1.6455	8.89612	8.62765
27	control	Before	1	3645.93	6901.54	1.89294	2.20383	8.8395	8.20137
27	control	After	1	1968.04	3761.9	1.9115	2.31609	8.23268	7.58479
28	treated	Before	1	301.4	346.478	1.14956	1.30498	5.84782	5.70844
28	treated	After	1	4626.67	7050.8	1.52395	1.67422	8.8609	8.43959
29	treated	Before	3	110.018	148.664	1.35127	1.46176	5.00169	4.70064
29	treated	After	3	1718.27	1926.43	1.12114	1.18342	7.56342	7.44907
30	control	Before	7	1433.54	2587.06	1.80467	2.11222	7.85828	7.2679
30	control	After	7	1411.32	2253.97	1.59706	1.91128	7.72045	7.25228
31	control	Before	6	3778.31	5901.33	1.5619	1.72092	8.68293	8.23703
31	control	After	6	3114.88	4590.68	1.47379	1.68402	8.43178	8.04394
32	control	Before	3	846.436	1201.62	1.41962	1.6873	7.09142	6.74103
32	control	After	3	1318.15	1297.96	0.98468	1.18994	7.16855	7.18399
33	treated	Before	23	812.296	1300.56	1.60109	1.87804	7.17055	6.69986
33	treated	After	23	1104.27	1845.21	1.67098	1.84989	7.52035	7.00694
34	control	Before	12	2226.72	3835.34	1.72242	2.0138	8.25201	7.70828
34	control	After	12	678.464	679.249	1.00116	1.4116	6.52099	6.51983
35	control	Before	7	1087.88	1401.79	1.28856	1.42793	7.24551	6.99198
35	control	After	7	924.628	1598.91	1.72925	1.95896	7.37708	6.82939
36	treated	Before	12	101.106	128.526	1.2712	1.49983	4.85613	4.61617
36	treated	After	12	876.356	1815.19	2.07129	2.37335	7.50394	6.77577
37	treated	Before	12	789.517	1399.91	1.77312	1.95896	7.24416	6.67142
37	treated	After	12	554.956	1088.06	1.96063	2.13309	6.99215	6.31889
38	control	Before	7	1077.44	1205.04	1.11843	1.32908	7.09427	6.98234
38	control	After	7	1675.93	2753.63	1.64304	1.82257	7.92068	7.42413
39	treated	Before	7	2681.93	4785.94	1.78452	2.00907	8.47344	7.89429
39	treated	After	7	956.038	1641.89	1.71739	1.95011	7.40361	6.8628
