# Supplementary material for: A common neonicotinoid pesticide, thiamethoxam, impairs honey bee flight ability
Source: Sci Rep. 2017 Apr 26;7:1201. doi: 10.1038/s41598-017-01361-8 (PMC5430654; doi:10.1038/s41598-017-01361-8)
Supplement: Supplementary file 3 — Supplementary Dataset 2 [file 41598_2017_1361_MOESM3_ESM.xls]

## Sheet: S2. Chronic exposure
Supplementary Table S2. Dataset of the chronic exposure trial. The average sucrose and TMX consumption were calculated per cage per 24 hours and, consequently, per bee.
BeeID	ColonyName	Days of exposure to TMX	TMX concentration (ppb in 1.8M sucrose)	Flight Duration (s)	Flight Distance (m)	AvgVel(m/s)	MaxVel(m/s)	Log Duration	Log Distance	Sucrose consumption (mg/bee/day)	TMX consumption (ng/bee/day)
1	12	1	0	1051.61	1849.15	1.75841	2.0375	6.95807	7.52248	73.4	0
2	1	2	0	890.472	1464.07	1.64415	1.90286	6.79175	7.28898	57.848	0
3	23	1	32.5	724.584	1173.64	1.61975	1.77029	6.5856	7.06787	38.76	1.2597
4	1	2	0	909.935	1282.65	1.40961	1.66455	6.81337	7.15669	57.848	0
5	1	2	0	455.526	794.171	1.74342	1.99977	6.12145	6.6773	57.848	0
6	24	1	0	2486.7	3191.47	1.28341	1.54821	7.81871	8.06824	66.05	0
7	24	1	0	3593.69	5352.83	1.48951	1.80355	8.18694	8.58538	66.05	0
8	1	2	32.5	1198.95	1844.94	1.53879	1.88214	7.08921	7.5202	72.6876	2.36235
9	1	2	32.5	1489.21	1854.02	1.24497	1.36262	7.306	7.52511	72.6876	2.36235
10	15	1	45	736.878	1534.26	2.08211	2.52602	6.60242	7.33581	80.07	3.60315
11	1	2	32.5	419.931	578.711	1.37811	1.49723	6.04009	6.3608	85.8902	2.79143
12	1	2	32.5	286.756	485.168	1.69192	1.98142	5.65863	6.18449	85.8902	2.79143
13	1	2	32.5	483.242	623.569	1.29039	1.48692	6.18052	6.43546	85.8902	2.79143
14	1	2	32.5	1170.47	1861.4	1.5903	1.83418	7.06516	7.52908	85.8902	2.79143
15	1	2	32.5	592.049	726.052	1.22634	1.70059	6.38359	6.58762	85.8902	2.79143
16	1	2	0	926.446	1175.91	1.26926	1.407	6.83136	7.06979	54.102	0
17	28	1	32.5	1313.39	1922.67	1.46389	1.67748	7.18037	7.56147	73.4	2.3855
18	28	1	0	4021.06	6011.29	1.49495	2.18709	8.2993	8.7014	105.18	0
19	1	2	0	1149.6	1753.86	1.52564	1.73126	7.04716	7.46958	54.102	0
20	1	2	0	1255.09	2082.99	1.65963	1.937	7.13496	7.64156	54.102	0
21	28	1	32.5	470.912	767.79	1.63044	1.86991	6.15467	6.64352	73.4	2.3855
22	30	1	45	261.927	310.8	1.18658	1.6873	5.56807	5.73914	88.47	3.98115
23	30	1	45	283.922	315.64	1.11172	1.52903	5.6487	5.75461	88.47	3.98115
24	30	1	45	95.517	100.99	1.05727	1.16116	4.5593	4.615	88.47	3.98115
25	30	1	45	2344.67	3284.82	1.40097	1.56788	7.7599	8.09707	88.47	3.98115
26	1	2	0	1542.06	1925.83	1.24887	1.49723	7.34087	7.56311	70.1279	0
27	27	1	32.5	1628.77	2587.91	1.58887	1.98142	7.39558	7.85861	50.57	1.64352
28	1	2	0	674.702	1035.34	1.53451	1.82643	6.51427	6.94248	83.2525	0
29	27	1	0	2691.82	4659.57	1.73101	2.65815	7.89797	8.44668	94.56	0
30	1	2	0	676.175	945.872	1.39886	1.63928	6.51645	6.85211	83.2525	0
31	27	1	32.5	5901.65	7831.04	1.32692	1.62693	8.68299	8.96585	50.57	1.64352
32	1	2	0	9436.31	17797.2	1.88603	2.06675	9.15232	9.78679	58.2106	0
33	27	1	32.5	4334.79	8459.76	1.9516	2.15436	8.37443	9.04308	50.57	1.64352
34	1	2	0	668.143	1110.19	1.66161	1.88624	6.5045	7.01229	58.2106	0
35	27	1	0	909.503	1590.23	1.74846	2.11222	6.8129	7.37163	94.56	0
36	30	1	45	160.974	198.29	1.23179	1.55099	5.08124	5.28971	84.41	3.79845
37	30	1	45	1612.09	3023.55	1.87555	2.27942	7.38529	8.01419	84.41	3.79845
38	30	1	45	5253.57	11850.4	2.25568	2.54088	8.56666	9.38011	84.41	3.79845
39	7	1	0	231.707	270.06	1.16553	1.38446	5.44547	5.59865	76.83	0
40	1	2	32.5	444.157	653.313	1.47091	1.72435	6.09618	6.48206	88.1978	2.86643
41	1	2	32.5	840.872	1232.68	1.46595	1.79232	6.73444	7.11695	88.1978	2.86643
42	1	2	32.5	772.224	902.314	1.16846	1.4303	6.64927	6.80496	88.1978	2.86643
43	1	2	0	386.913	648.125	1.67512	1.91552	5.9582	6.47408	69.0636	0
44	27	1	0	123.17	125.51	1.01899	1.36262	4.81357	4.83238	98.81	0
45	1	2	0	883.414	1352.45	1.53094	1.79979	6.78379	7.20968	69.0636	0
46	1	2	0	839.612	1439.05	1.71394	1.95896	6.73294	7.27174	69.0636	0
47	27	1	0	8493.36	13126.4	1.54548	1.94135	9.04704	9.48238	98.81	0
48	1	2	0	619.917	857.883	1.38387	1.68074	6.42959	6.75447	69.0636	0
49	1	2	0	4997.64	7268.89	1.45447	1.78124	8.51672	8.89136	72.4517	0
50	1	2	0	380.139	374.125	0.98418	1.45929	5.94054	5.92459	72.4517	0
51	1	2	0	1088.55	1933.03	1.77578	2.13309	6.9926	7.56684	72.4517	0
52	1	2	0	347.753	473.168	1.36064	1.51561	5.85149	6.15945	72.4517	0
53	1	2	32.5	212.964	148.32	0.696456	0.886961	5.36112	4.99937	74.8327	2.43206
54	1	2	32.5	649.102	1085.63	1.67251	1.86587	6.47559	6.98992	74.8327	2.43206
55	1	2	32.5	751.889	1489.06	1.98043	2.26745	6.62259	7.3059	74.8327	2.43206
56	28	1	0	3747.04	6756.39	1.80313	1.99911	8.22872	8.81824	64.94	0
57	1	2	32.5	897.263	1267.46	1.41259	1.63928	6.79935	7.14477	74.8327	2.43206
58	5	2	0	3144.21	3810.98	1.21206	1.58223	8.05332	8.24564	71.4947	0
59	28	1	32.5	3861.46	6686.32	1.73155	2.0375	8.2588	8.80782	93.51	3.03907
60	5	2	0	1499.74	2309.59	1.53999	1.79232	7.31305	7.74482	71.4947	0
61	11	1	45	118.939	183.94	1.54647	1.67099	4.77861	5.21458	75.65	3.40425
62	5	2	0	1275.15	2052.89	1.60992	2.03271	7.15082	7.62701	71.4947	0
63	12	1	45	2582.96	4020.48	1.55654	1.80355	7.85669	8.29916	73.4	3.303
64	5	2	0	2512.79	4237.24	1.68627	1.85785	7.82915	8.35167	71.4947	0
65	1	2	32.5	115.307	76.257	0.661339	1.08123	4.7476	4.33411	49.3237	1.60302
66	23	1	0	684.114	956.8	1.3986	1.68402	6.52812	6.86359	95.82	0
67	1	2	32.5	659.301	1273.3	1.9313	2.18709	6.49118	7.14937	49.3237	1.60302
68	28	1	32.5	1259.05	2027.34	1.61021	1.81111	7.13812	7.61448	89.14	2.89705
69	8	1	45	8344.89	8916.72	1.06853	1.17218	9.0294	9.09568	100.77	4.53465
70	28	1	32.5	1372.56	2255.92	1.64358	1.937	7.22444	7.72131	89.14	2.89705
71	28	1	32.5	4075.82	6910.18	1.69541	1.87804	8.31283	8.84075	89.14	2.89705
72	5	2	0	896.895	1378.7	1.53719	1.53719	6.79894	7.22889	70.741	0
73	5	2	0	1657.62	3192.06	1.92569	2.17607	7.41314	8.06842	70.741	0
74	28	1	32.5	520.082	967.43	1.86015	2.149	6.25399	6.87464	89.14	2.89705
75	28	1	32.5	1054.57	1402.78	1.33019	1.54821	6.96089	7.24621	89.14	2.89705
76	5	2	0	879.65	1505.09	1.71102	2.00441	6.77952	7.31661	70.741	0
77	5	2	0	2366.81	3310.3	1.39863	1.6424	7.7693	8.10479	70.741	0
78	8	1	45	424.03	684.04	1.6132	1.75589	6.0498	6.52802	100.77	4.53465
79	9	1	45	608.953	851.13	1.39769	1.56788	6.41174	6.74656	94.51	4.25295
80	9	1	45	2909.25	3979.64	1.36793	1.51828	7.97565	8.28895	94.51	4.25295
81	23	1	0	2485.71	3875.94	1.55929	1.85785	7.81831	8.26254	49.74	0
82	10	1	45	595.35	492.49	0.827228	1.13076	6.38915	6.19947	100.692	4.53115
83	1	2	0	780.339	1099.54	1.40905	1.61477	6.65973	7.00265	79.4761	0
84	1	2	0	567.754	941.359	1.65804	1.98598	6.34169	6.84732	79.4761	0
85	1	2	0	960.006	1913.44	1.99315	2.27342	6.86694	7.55666	79.4761	0
86	1	2	45	83.022	123.764	1.49073	1.99515	4.41911	4.81837	79.5943	3.58174
87	1	2	45	200.741	200.526	0.998928	1.33731	5.30202	5.30094	79.5943	3.58174
88	4	2	0	293.924	291.856	0.992965	1.47675	5.68332	5.67626	42.4423	0
89	28	1	0	5041.35	9639.01	1.91199	2.10707	8.52543	9.17357	81.79	0
90	4	2	0	1518.25	2309.32	1.52103	1.6873	7.32532	7.74471	42.4423	0
91	7	1	0	226.166	267.92	1.1846	1.52095	5.42127	5.59067	86.33	0
92	4	2	45	1069.1	1906.51	1.78329	2.15975	6.97457	7.55303	77.2269	3.47521
93	11	1	45	2134.27	3773.5	1.76805	1.98142	7.66588	8.23576	75.65	3.40425
94	11	1	45	716.846	1118.48	1.56028	1.90706	6.57486	7.01973	75.65	3.40425
95	4	2	0	3976.82	7137.41	1.79476	1.97237	8.28824	8.87311	45.0519	0
96	27	1	45	90.544	76.53	0.845235	1.04084	4.50584	4.3377	75.48	3.3966
97	4	2	45	4009.64	7546.46	1.88208	2.06181	8.29646	8.92883	73.1773	3.29298
98	63	1	45	662.645	844.69	1.27473	1.4495	6.49624	6.73897	63.49	2.85705
99	63	1	45	727.727	1186.12	1.62989	1.99515	6.58993	7.07844	63.49	2.85705
100	63	1	45	506.286	594.32	1.17387	1.41391	6.2271	6.38741	63.49	2.85705
101	4	2	45	372.876	598.233	1.60438	1.85785	5.92125	6.39398	73.1773	3.29298
102	63	1	45	2561.86	3767.13	1.47047	1.65182	7.84849	8.23407	63.49	2.85705
103	4	2	45	63.26	67.9578	1.07426	1.17537	4.14725	4.21889	73.1773	3.29298
104	63	1	45	119.061	149.05	1.25187	1.42793	4.77964	5.00428	63.49	2.85705
105	5	2	0	1144.36	1685.66	1.47302	1.77029	7.0426	7.42991	84.287	0
106	30	1	0	3958.93	5378.58	1.3586	1.68074	8.28373	8.59018	86.16	0
107	5	2	0	834.374	1329.98	1.59399	2.13309	6.72668	7.19292	84.287	0
108	5	2	0	1605.02	2543.05	1.58444	1.82643	7.38089	7.84112	84.287	0
109	4	2	0	2773.76	4322.26	1.55827	1.75589	7.92796	8.37153	77.0303	0
110	30	1	0	590.022	883.93	1.49813	1.7278	6.38016	6.78438	86.16	0
111	30	1	0	2079.38	2925.86	1.40708	1.50243	7.63982	7.98134	86.16	0
112	3	2	45	1587.93	2457.21	1.54743	1.83809	7.37019	7.80678	91.5781	4.12101
113	3	2	45	1033.04	1248.6	1.20867	1.47928	6.94026	7.12978	77.3981	3.48292
114	3	2	45	111.432	81.6116	0.73239	1.13076	4.71341	4.40197	77.3981	3.48292
115	3	2	0	126.961	141.112	1.11146	1.32704	4.84388	4.94956	92.049	0
116	3	2	0	75.605	80.462	1.06424	1.16116	4.32552	4.38779	92.049	0
117	5	2	45	193.797	170.403	0.879285	0.929925	5.26681	5.13817	88.6063	3.98728
118	30	1	0	2336.8	3255.07	1.39296	1.76667	7.75654	8.08797	79.34	0
119	5	2	45	524.532	506.37	0.965374	1.4093	6.26251	6.22727	88.6063	3.98728
120	5	2	45	150.961	125.647	0.832312	1.15804	5.01702	4.83347	88.6063	3.98728
121	30	1	0	94.245	144.12	1.52926	1.73126	4.5459	4.97068	79.34	0
122	5	2	45	102.292	96.8316	0.94662	1.08941	4.62783	4.57297	88.6063	3.98728
123	1	2	32.5	1028.36	1608.79	1.56443	1.81111	6.93572	7.38324	72.8417	2.36736
124	3	2	45	98.062	117.222	1.19538	1.38891	4.5856	4.76407	82.3418	3.70538
125	1	2	32.5	899.504	1363.99	1.51638	1.70394	6.80184	7.21817	72.8417	2.36736
126	3	2	45	485.177	844.416	1.74043	1.95452	6.18451	6.73865	82.3418	3.70538
127	1	2	32.5	1109.79	1773.48	1.59803	1.83809	7.01193	7.4807	72.8417	2.36736
128	3	2	45	528.717	560.922	1.06091	1.27044	6.27045	6.32958	82.3418	3.70538
129	1	2	32.5	1005.4	1663.54	1.65459	1.95452	6.91315	7.4167	70.1279	2.27916
130	3	2	45	72.121	84.311	1.16902	1.58805	4.27835	4.43451	82.3418	3.70538
131	27	1	0	1236.78	1065.07	0.861167	1.3562	7.12026	6.9708	75.73	0
132	27	1	0	162.288	169.26	1.04293	1.40472	5.08937	5.13141	75.73	0
133	3	2	45	134.659	161.824	1.20173	1.45193	4.90275	5.08651	86.1167	3.87525
134	27	1	0	532.804	999.46	1.87585	2.45426	6.27815	6.90721	75.73	0
135	3	2	45	335.246	472.169	1.40843	1.63308	5.81486	6.15734	86.1167	3.87525
136	27	1	45	220.992	246.44	1.11515	1.61779	5.39813	5.50712	72.57	3.26565
137	3	2	45	684.11	812.908	1.18827	1.45438	6.52812	6.70062	86.1167	3.87525
138	27	1	45	1127.6	1273.67	1.12955	1.57359	7.02784	7.14966	72.57	3.26565
139	3	2	45	1774.47	3531.67	1.99027	2.20383	7.48126	8.16953	86.1167	3.87525
140	1	2	32.5	8511.1	9939.77	1.16786	1.47423	9.04913	9.2043	59.8549	1.94528
141	1	2	32.5	908.265	1400.84	1.54233	1.95896	6.81154	7.24483	59.8549	1.94528
142	3	2	0	207.602	304.152	1.46507	1.59098	5.33562	5.71753	84.6611	0
143	1	2	32.5	330.818	392.005	1.18496	1.48182	5.80157	5.97127	59.8549	1.94528
144	3	2	0	1531.06	2566.07	1.67602	1.91128	7.33371	7.85013	84.6611	0
145	30	1	0	5042.19	6625.21	1.31395	1.62693	8.5256	8.79864	63.53	0
146	3	2	0	666.886	1313.69	1.96988	2.18157	6.50262	7.18059	84.6611	0
147	30	1	0	3822.43	5808.58	1.51961	1.69725	8.24864	8.66709	63.53	0
148	30	1	0	829.326	1328.76	1.60222	1.92835	6.72061	7.192	63.53	0
149	3	2	45	90.981	91.8311	1.00934	1.34146	4.51065	4.51995	87.8472	3.95312
150	1	1	0	5489.12	9437.32	1.71928	1.86991	8.61052	9.15243	74.37	0
151	3	2	0	287.902	364.753	1.26693	1.42558	5.66262	5.89922	79.3394	0
152	8	1	0	3705.61	7312.86	1.97346	2.149	8.2176	8.89739	70.49	0
153	3	2	0	2486.54	3390.24	1.36344	1.65498	7.81865	8.12866	79.3394	0
154	3	2	0	622.2	1068.16	1.71674	1.90706	6.43326	6.97369	79.3394	0
155	11	1	0	4074.56	6226.3	1.52809	1.70731	8.31252	8.73654	60.52	0
156	11	1	0	527.207	859.31	1.62992	2.08169	6.26759	6.75612	60.52	0
157	7	1	32.5	1668.4	1428.61	0.856274	1.11615	7.41962	7.26446	88.42	2.87365
158	23	2	0	1310.15	2033.92	1.55243	1.75589	7.1779	7.61772	63.86	0
159	23	2	45	832.892	913.304	1.09655	1.47928	6.7249	6.81707	58.2608	2.62173
160	7	1	32.5	500.579	280.07	0.559484	0.797692	6.21577	5.63502	88.42	2.87365
161	23	1	32.5	183.371	374.54	2.04251	2.63384	5.21151	5.92569	38.76	1.2597
162	23	2	45	757.023	1403.47	1.85394	2.13309	6.62939	7.24671	58.2608	2.62173
163	23	2	45	298.629	444.908	1.48983	1.70731	5.6992	6.09787	58.2608	2.62173
164	23	2	45	1126.05	1835.88	1.63037	1.85785	7.02647	7.51528	58.2608	2.62173
165	23	2	45	1713.81	3364.02	1.96289	2.19822	7.44648	8.12089	58.2608	2.62173
166	15	1	0	941.748	1676.64	1.78035	2.12783	6.84774	7.42455	80.25	0
167	23	2	45	163.362	105.936	0.648474	0.801391	5.09597	4.66283	58.2608	2.62173
168	24	1	32.5	601.841	1010.23	1.67856	1.8303	6.39999	6.91793	74.28	2.4141
169	23	2	0	2093.02	3439.95	1.64353	2.08169	7.64636	8.14321	63.86	0
170	23	2	0	2408.12	3779.32	1.56941	1.85785	7.7866	8.2373	69.8143	0
171	23	2	0	4493.94	7285.4	1.62116	2.21513	8.41048	8.89363	69.8143	0
172	23	2	45	527.195	688.365	1.30571	1.60576	6.26757	6.53432	82.3041	3.70369
173	23	2	0	751.091	1113.91	1.48306	1.63928	6.62153	7.01564	64.245	0
174	23	2	45	1558.81	2356.11	1.51148	1.70059	7.35168	7.76477	82.3041	3.70369
175	23	2	45	4576.52	6973.24	1.5237	1.79979	8.4287	8.84983	82.3041	3.70369
176	1	1	45	808.56	1234.22	1.52644	1.95011	6.69525	7.1182	65.5	2.9475
177	23	2	45	96.996	129.986	1.34012	1.58514	4.57467	4.86743	82.3041	3.70369
178	1	1	45	156	220.6	1.41409	1.61477	5.04986	5.39634	65.5	2.9475
179	23	2	0	4224.49	9194.66	2.17651	2.37335	8.34865	9.12638	64.245	0
180	23	2	0	1136.15	1813.28	1.59599	1.90706	7.0354	7.50289	64.245	0
181	23	2	45	883.057	1209.47	1.36964	1.60278	6.78339	7.09794	76.4194	3.43887
182	23	2	45	4093.72	5342.31	1.305	1.52903	8.31721	8.58341	76.4194	3.43887
183	23	2	45	581.191	1033.08	1.77752	1.98142	6.36508	6.9403	76.4194	3.43887
184	2	1	45	953.558	1296.68	1.35984	1.57073	6.8602	7.16756	61.37	2.76165
185	23	2	45	1014.6	1752.86	1.72765	1.85386	6.92225	7.46901	76.4194	3.43887
186	3	1	45	355.574	346.83	0.975404	1.12487	5.87373	5.84883	67.56	3.0402
187	3	1	0	6096.02	8948.27	1.46789	1.62693	8.71539	9.09922	94.19	0
188	4	1	0	1606.24	1995.7	1.24246	1.44707	7.38165	7.59875	88.21	0
189	4	1	45	1281.38	2099.35	1.63835	1.95896	7.15569	7.64938	89.52	4.0284
190	4	1	45	1292.44	2235.85	1.72995	2.10707	7.16428	7.71238	89.52	4.0284
191	4	1	45	894.677	1288.63	1.44033	1.62083	6.79646	7.16134	89.52	4.0284
192	5	1	0	9665.4	15551.7	1.60901	1.97237	9.17631	9.65192	113.69	0
193	5	1	45	1298.44	2362.43	1.81944	2.16516	7.16892	7.76744	94.8824	4.26971
194	5	1	45	1603.13	2795.4	1.74371	2.01846	7.37972	7.93573	94.8824	4.26971
195	5	1	45	114.45	155.75	1.36085	1.53446	4.74014	5.04825	94.8824	4.26971
196	5	1	45	312.563	484.74	1.55084	1.88214	5.74481	6.1836	94.8824	4.26971
197	6	1	0	5842.68	9993.57	1.71044	1.85386	8.67294	9.2097	80.27	0
198	6	1	45	676.622	1241.98	1.83555	1.99977	6.51711	7.12446	52.07	2.34315
199	7	1	0	573.538	876.39	1.52804	1.70394	6.35182	6.77581	31.3	0
200	7	1	0	6974.66	8556.08	1.22674	1.45929	8.85004	9.0544	31.3	0
201	7	1	0	6196.59	7869.74	1.27001	1.52633	8.73175	8.97078	31.3	0
202	7	1	45	773.596	1169.51	1.51179	1.66455	6.65105	7.06434	32.7	1.4715
203	7	1	45	583.956	604.58	1.03533	1.29326	6.36983	6.40454	32.7	1.4715
204	8	1	0	108.343	166.72	1.53881	1.83418	4.6853	5.11631	64.7	0
205	5	2	32.5	389.8	519.827	1.33357	1.51828	5.96563	6.2535	49.3237	1.60302
206	5	2	32.5	604.173	1024.23	1.69525	1.90706	6.40386	6.93169	95.8091	3.1138
207	9	1	0	1430.9	1119.85	0.78262	0.947259	7.26606	7.02095	78.09	0
208	9	1	0	166.444	235.13	1.41269	1.61175	5.11466	5.46015	78.09	0
209	9	1	0	2036.01	2151.56	1.05675	1.44224	7.61875	7.67395	78.09	0
210	5	2	32.5	1153.61	1818.19	1.57609	1.8303	7.05065	7.50559	95.8091	3.1138
211	5	2	32.5	2235.91	2861.54	1.27981	1.56221	7.7124	7.95911	95.8091	3.1138
212	10	1	0	284.917	504.11	1.76933	1.97689	5.6522	6.2228	86.37	0
213	5	2	32.5	572.627	642.201	1.1215	1.40486	6.35023	6.4649	95.8091	3.1138
